# Supplementary material for: Novel Isoform DTX3c Associates with UBE2N-UBA1 and Cdc48/p97 as Part of the EphB4 Degradation Complex Regulated by the Autocrine IGF-II/IRA Signal in Malignant Mesothelioma
Source: Int J Mol Sci. 2023 Apr 17;24(8):7380. doi: 10.3390/ijms24087380 (PMC10139083; doi:10.3390/ijms24087380)
Supplement: Supplementary file 1 [file ijms-24-07380-s001.zip]

Archive with 1 entries (1 files):
- ijms-2268578-supplementary.pdf
